# Supplementary material for: Radiological Assessment and Therapeutic Evaluation in Hepatocellular Carcinoma: Differentiation and Treatment Response with Japanese Guidelines
Source: Cancers (Basel). 2024 Dec 31;17(1):101. doi: 10.3390/cancers17010101 (PMC11719590; doi:10.3390/cancers17010101)
Supplement: Supplementary file 1 [file cancers-17-00101-s001.zip]

Archive with 1 entries (1 files):
- cancers-3347352-supplementary.pdf
